# Supplementary material for: Revisiting the HPLC-FLD Method to Quantify Paralytic Shellfish Toxins: C3,4 Quantification and the First Steps towards Validation
Source: Toxins (Basel). 2022 Feb 27;14(3):179. doi: 10.3390/toxins14030179 (PMC8949501; doi:10.3390/toxins14030179)
Supplement: Supplementary file 1 [file toxins-14-00179-s001.zip]

Archive with 1 entries (1 files):
- toxins-1592709 supplementary.pdf
